# Supplementary material for: Analysis of sugar components and identification of SPS genes in citrus fruit development
Source: Front Plant Sci. 2024 Mar 28;15:1372809. doi: 10.3389/fpls.2024.1372809 (PMC11007184; doi:10.3389/fpls.2024.1372809)
Supplement: Supplementary file 1 [file Table_1.xlsx]

## Sheet: Table S1
Table S1. Blast and identity results of SPS genes from citrus genomes by other species.
Gene ID	AtSPS1F	AtSPS2F	AtSPS3F	AtSPS4F	TaSPS1	TaSPS2	TaSPS9	OsSPS1	OsSPS2	OsSPS3	OsSPS4	OsSPS5	MdSPS1	MdSPS2	MdSPS4	LcSPS1	LcSPS2	LcSPS3	LcSPS4
Cg4g002030.1	0.7243	0.7198	0.5886	0.5316	0.4926	0.6835	0.5725	0.563	0.7022	0.6849	0.6895	0.4894	0.8036	0.5794	0.5471	0.8554	0.8508	0.5775	0.5453
Cg4g015600.1	0.5539	0.5372	0.5718	0.7257	0.5921	0.5378	0.4839	0.5625	0.492	0.4995	0.5408	0.5921	0.5526	0.5833	0.8127	0.7018	0.5515	0.5826	0.8286
Cg4g019590.1	0.7883	0.716	0.585	0.531	0.4941	0.6898	0.5725	0.5494	0.7081	0.6935	0.6996	0.4853	0.7754	0.5788	0.5468	0.9296	0.7783	0.5865	0.5494
Cg9g015600.1	0.5701	0.568	0.7828	0.5689	0.5183	0.5549	0.6353	0.6793	0.6255	0.6188	0.547	0.5154	0.5935	0.8597	0.5955	0.7291	0.5909	0.8925	0.5897
Cg4g018010.1	0.2533	0.2614	0.2558	0.2739	0.2706	0.2547	0.2566	0.2802	0.2662	0.2647	0.2526	0.2735	0.2685	0.264	0.2664	0.4383	0.2733	0.2636	0.2717
Cg4g018060.1	0.2491	0.2576	0.2618	0.2774	0.2649	0.266	0.2519	0.2776	0.2634	0.2535	0.2638	0.2611	0.2566	0.2619	0.2655	0.4365	0.2629	0.2646	0.2689
Cg4g018060.2	0.2491	0.2576	0.2618	0.2774	0.2649	0.266	0.2519	0.2776	0.2634	0.2535	0.2638	0.2611	0.2566	0.2619	0.2655	0.4365	0.2629	0.2646	0.2689
Cg4g018060.3	0.2491	0.2576	0.2618	0.2774	0.2649	0.266	0.2519	0.2776	0.2634	0.2535	0.2638	0.2611	0.2566	0.2619	0.2655	0.4365	0.2629	0.2646	0.2689
Cg4g018060.4	0.2491	0.2576	0.2618	0.2774	0.2649	0.266	0.2519	0.2776	0.2634	0.2535	0.2638	0.2611	0.2566	0.2619	0.2655	0.4365	0.2629	0.2646	0.2689
Cg5g037720.1	0.2514	0.2638	0.2553	0.2656	0.2608	0.2636	0.2609	0.2598	0.2675	0.2757	0.2595	0.2557	0.2549	0.2566	0.2577	0.4427	0.2638	0.264	0.2641
Cg6g016740.1	0.2505	0.2541	0.2439	0.2518	0.2477	0.2523	0.2528	0.2605	0.2587	0.2582	0.2514	0.2505	0.2668	0.2719	0.254	0.4419	0.2705	0.2399	0.2567
Cg8g016990.1	0.2495	0.2477	0.2663	0.2611	0.254	0.2645	0.2683	0.2769	0.2777	0.2677	0.27	0.2532	0.2606	0.2706	0.257	0.4406	0.2675	0.2634	0.2615
Cg8g016990.2	0.2523	0.2518	0.2691	0.2589	0.254	0.2645	0.2683	0.2741	0.2777	0.2677	0.27	0.2532	0.2649	0.2706	0.257	0.4406	0.2675	0.2643	0.2615
Cg9g002460.1	0.2693	0.2692	0.2677	0.2695	0.2651	0.2765	0.2629	0.2663	0.2729	0.2686	0.2814	0.2739	0.2775	0.2691	0.2857	0.4398	0.2896	0.2746	0.2798
Cg9g002460.2	0.2569	0.275	0.2664	0.2563	0.2495	0.2619	0.2628	0.2734	0.2698	0.263	0.2689	0.2643	0.2642	0.2751	0.2718	0.4334	0.2759	0.2824	0.2724
Ciclev10004221m	0.571	0.5665	0.7819	0.568	0.5174	0.5569	0.6323	0.6784	0.4901	0.6173	0.7251	0.6564	0.5929	0.8588	0.5927	0.5714	0.5924	0.8925	0.5869
Ciclev10007311m	0.7902	0.717	0.5859	0.5319	0.495	0.6918	0.5734	0.5503	0.7096	0.695	0.8041	0.6395	0.7763	0.5799	0.5477	0.8687	0.7802	0.5874	0.5503
Ciclev10007312m	0.7224	0.7198	0.5847	0.5316	0.4958	0.6816	0.5581	0.5608	0.5087	0.6791	0.8096	0.638	0.8008	0.5757	0.5439	0.7587	0.8508	0.5967	0.5452
Ciclev10018655m	0.5534	0.5372	0.5808	0.7219	0.5912	0.5368	0.4812	0.5643	0.6993	0.4967	0.6874	0.7182	0.5569	0.5814	0.8117	0.5499	0.5597	0.5808	0.8257
Ciclev10004341m	0.2693	0.2692	0.2677	0.2695	0.2651	0.2765	0.2629	0.2663	0.2675	0.2686	0.462	0.4447	0.2775	0.2691	0.2857	0.2801	0.2896	0.2746	0.2798
Ciclev10007480m	0.2491	0.2576	0.2618	0.2774	0.2649	0.266	0.2519	0.2776	0.2634	0.2535	0.4478	0.437	0.2566	0.2619	0.2655	0.2639	0.2629	0.2646	0.2689
Ciclev10007481m	0.2491	0.2576	0.2618	0.2774	0.2649	0.266	0.2519	0.2776	0.2634	0.2535	0.4478	0.437	0.2566	0.2619	0.2655	0.2639	0.2629	0.2646	0.2689
Ciclev10007482m	0.2491	0.2576	0.2618	0.2774	0.2649	0.266	0.2519	0.2776	0.2634	0.2535	0.4478	0.437	0.2566	0.2619	0.2655	0.2639	0.2629	0.2646	0.2689
Ciclev10007483m	0.2491	0.2576	0.2618	0.2774	0.2649	0.266	0.2519	0.2776	0.2634	0.2535	0.4478	0.437	0.2566	0.2619	0.2655	0.2639	0.2629	0.2646	0.2689
Ciclev10007484m	0.2491	0.2576	0.2618	0.2774	0.2649	0.266	0.2519	0.2776	0.2634	0.2535	0.4478	0.437	0.2566	0.2619	0.2655	0.2639	0.2629	0.2646	0.2689
Ciclev10007485m	0.2491	0.2576	0.2618	0.2774	0.2649	0.266	0.2519	0.2776	0.2634	0.2535	0.4478	0.437	0.2566	0.2619	0.2655	0.2639	0.2629	0.2646	0.2689
Ciclev10007486m	0.2491	0.2576	0.2618	0.2774	0.2649	0.266	0.2519	0.2776	0.2634	0.2535	0.4478	0.437	0.2566	0.2619	0.2655	0.2639	0.2629	0.2646	0.2689
Ciclev10007487m	0.2491	0.2576	0.2618	0.2774	0.2649	0.266	0.2519	0.2776	0.2634	0.2535	0.4478	0.437	0.2566	0.2619	0.2655	0.2639	0.2629	0.2646	0.2689
Ciclev10007488m	0.2491	0.2576	0.2618	0.2774	0.2649	0.266	0.2519	0.2776	0.2729	0.2535	0.4478	0.437	0.2566	0.2619	0.2655	0.2639	0.2629	0.2646	0.2689
Ciclev10010343m	0.2552	0.2633	0.2559	0.2759	0.2724	0.2566	0.2586	0.2821	0.2675	0.2655	0.4408	0.4408	0.2704	0.2659	0.2683	0.277	0.2752	0.2655	0.2736
Ciclev10011062m	0.2523	0.2569	0.2443	0.2533	0.2477	0.2541	0.2566	0.2623	0.2634	0.26	0.4614	0.4323	0.2686	0.2737	0.254	0.2601	0.2724	0.2412	0.2567
Ciclev10018889m	0.2514	0.2638	0.2533	0.2656	0.2608	0.2636	0.2609	0.2612	0.2681	0.2757	0.4466	0.4394	0.2549	0.2548	0.2577	0.2609	0.2671	0.264	0.2641
Ciclev10019255m	0.2514	0.2638	0.2534	0.2656	0.2608	0.2599	0.2609	0.2598	0.6255	0.2757	0.4466	0.4394	0.2549	0.2566	0.2577	0.2609	0.2638	0.264	0.2641
Ciclev10024638m	0.2991	0.3102	0.3184	0.3184	0.3315	0.3145	0.3158	0.3425	0.3368	0.3177	0.5211	0.5083	0.326	0.3052	0.326	0.3267	0.337	0.3296	0.3245
Cs4g_pb004370.1	0.7902	0.717	0.5859	0.5319	0.495	0.6918	0.5734	0.5503	0.7096	0.695	0.7015	0.4872	0.7763	0.5799	0.5477	0.8687	0.7802	0.5874	0.5503
Cs4g_pb004370.2	0.7902	0.717	0.5859	0.5319	0.495	0.6918	0.5734	0.5503	0.7096	0.695	0.7015	0.4872	0.7763	0.5799	0.5477	0.8687	0.7802	0.5874	0.5503
Cs4g_pb022560.1	0.7205	0.7179	0.5837	0.5334	0.4949	0.6825	0.5624	0.5602	0.7052	0.6878	0.6876	0.4894	0.8055	0.5775	0.5439	0.7606	0.8498	0.5984	0.5433
Cs4g_pb022560.2	0.7205	0.7179	0.5837	0.5334	0.4949	0.6825	0.5624	0.5602	0.7052	0.6878	0.6876	0.4894	0.8055	0.5775	0.5439	0.7606	0.8498	0.5984	0.5433
Cs4g_pb022560.3	0.7027	0.7089	0.5793	0.5422	0.4947	0.6748	0.5377	0.5694	0.7226	0.7055	0.6795	0.4966	0.7941	0.565	0.5416	0.7468	0.8402	0.5907	0.5364
Cs4g_pb022560.4	0.714	0.72	0.5916	0.5543	0.509	0.6842	0.5508	0.5819	0.7336	0.7177	0.6898	0.5086	0.8016	0.5773	0.5538	0.7489	0.8447	0.6014	0.5499
CsUn_pb042260.1	0.5701	0.568	0.7819	0.5641	0.5183	0.5559	0.6353	0.6784	0.6255	0.6173	0.547	0.5217	0.5922	0.8588	0.5933	0.5724	0.5837	0.8944	0.5894
CsUn_pb042260.2	0.5701	0.568	0.7819	0.5641	0.5183	0.5559	0.6553	0.6784	0.6255	0.6173	0.547	0.5217	0.5922	0.8588	0.5933	0.5724	0.5837	0.8944	0.5894
Cs9g_pb011150.1	0.5539	0.5372	0.5718	0.7257	0.5921	0.5378	0.4839	0.5625	0.492	0.4995	0.5408	0.5921	0.5526	0.5833	0.8127	0.5508	0.5515	0.5826	0.8286
Cs4g_pb005750.1	0.2491	0.2576	0.2618	0.2774	0.2649	0.266	0.2519	0.2776	0.2634	0.2535	0.2638	0.2611	0.2566	0.2619	0.2655	0.2639	0.2629	0.2646	0.2689
Cs4g_pb005750.2	0.2491	0.2576	0.2618	0.2774	0.2649	0.266	0.2519	0.2776	0.2634	0.2535	0.2638	0.2611	0.2566	0.2619	0.2655	0.2639	0.2629	0.2646	0.2689
Cs4g_pb005750.3	0.2491	0.2576	0.2618	0.2774	0.2649	0.266	0.2519	0.2776	0.2634	0.2535	0.2638	0.2611	0.2566	0.2619	0.2655	0.2639	0.2629	0.2646	0.2689
Cs4g_pb005750.4	0.2491	0.2576	0.2618	0.2774	0.2649	0.266	0.2519	0.2776	0.2634	0.2535	0.2638	0.2611	0.2566	0.2619	0.2655	0.2639	0.2629	0.2646	0.2689
Cs4g_pb005750.5	0.2491	0.2576	0.2618	0.2774	0.2649	0.266	0.2519	0.2776	0.2634	0.2535	0.2638	0.2611	0.2566	0.2619	0.2655	0.2639	0.2629	0.2646	0.2689
Cs4g_pb005810.1	0.2546	0.2633	0.2605	0.2759	0.2688	0.2592	0.2586	0.2821	0.2681	0.2655	0.2561	0.2718	0.2685	0.2659	0.2683	0.2748	0.2733	0.2655	0.2755
Cs4g_pb005810.2	0.2528	0.2633	0.2577	0.2759	0.2688	0.2592	0.2586	0.2821	0.2681	0.2655	0.2549	0.2718	0.2685	0.2659	0.2683	0.2751	0.2733	0.2655	0.2755
Cs5g_pb017340.1	0.2495	0.2477	0.2691	0.2611	0.254	0.2645	0.2683	0.2769	0.2777	0.2677	0.27	0.2551	0.2635	0.2706	0.257	0.2687	0.2675	0.2663	0.2615
Cs6g_pb010830.1	0.2523	0.256	0.2454	0.2518	0.2477	0.2541	0.2547	0.2622	0.261	0.2591	0.2531	0.2523	0.2678	0.2737	0.254	0.2591	0.2724	0.2415	0.2567
Cs9g_pb002320.1	0.2693	0.2692	0.2677	0.2695	0.2651	0.2765	0.2629	0.2663	0.2729	0.2686	0.2814	0.2739	0.2775	0.2691	0.2857	0.2801	0.2896	0.2762	0.2798
CsUn_pb031470.1	0.2514	0.2638	0.2533	0.2656	0.2608	0.2636	0.2609	0.2612	0.2675	0.2757	0.2595	0.2557	0.2549	0.2548	0.2577	0.2609	0.2671	0.264	0.2641
Pt1g000180.1	0.7186	0.7179	0.5799	0.5297	0.4852	0.6796	0.5645	0.5517	0.5764	0.682	0.683	0.4865	0.7951	0.5738	0.5421	0.7559	0.8441	0.5722	0.5369
Pt1g000180.2	0.7043	0.7155	0.5776	0.5411	0.4874	0.6762	0.5508	0.5639	0.5632	0.6945	0.6829	0.5042	0.7832	0.571	0.5403	0.7394	0.8374	0.5678	0.533
Pt1g000180.3	0.7117	0.7188	0.5893	0.5509	0.4983	0.6831	0.5544	0.5698	0.5687	0.7118	0.6864	0.5076	0.7937	0.5751	0.5505	0.7455	0.8401	0.5736	0.541
Pt1g023140.1	0.7873	0.7132	0.5861	0.531	0.495	0.6858	0.6823	0.5512	0.7067	0.6921	0.6959	0.4862	0.7726	0.5781	0.5445	0.8668	0.7745	0.5856	0.5456
Pt3g020450.1	0.5534	0.5405	0.5736	0.7276	0.593	0.5378	0.4851	0.5653	0.492	0.4986	0.5408	0.5911	0.558	0.5821	0.8117	0.5527	0.5481	0.5826	0.8286
Pt3g020450.2	0.5397	0.527	0.5594	0.7094	0.5784	0.5237	0.4729	0.5516	0.4797	0.4862	0.5276	0.5758	0.5444	0.5678	0.7909	0.5392	0.5347	0.5683	0.8074
Pt9g011690.1	0.6102	0.609	0.8023	0.6027	0.5562	0.6005	0.6338	0.7087	0.6241	0.6173	0.59	0.5544	0.6322	0.8741	0.6377	0.6181	0.6307	0.8863	0.6401
Pt9g011690.2	0.6102	0.609	0.8023	0.6027	0.5562	0.6005	0.6338	0.7087	0.6241	0.6173	0.59	0.5544	0.6322	0.8741	0.6377	0.6181	0.6307	0.8863	0.6401
Pt9g011690.3	0.6102	0.609	0.8023	0.6027	0.5562	0.6005	0.6338	0.7087	0.6241	0.6173	0.59	0.5544	0.6322	0.8741	0.6377	0.6181	0.6307	0.8863	0.6401
Pt9g011690.4	0.6102	0.609	0.8023	0.6027	0.5562	0.6005	0.6338	0.7087	0.6241	0.6173	0.59	0.5544	0.6322	0.8741	0.6377	0.6181	0.6307	0.8863	0.6401
Pt9g011690.5	0.6926	0.6769	0.8622	0.6745	0.6287	0.6911	0.6283	0.7605	0.6191	0.6151	0.6609	0.6397	0.7064	0.907	0.7175	0.6938	0.7108	0.9091	0.7177
Pt9g011690.6	0.6102	0.609	0.8023	0.6027	0.5562	0.6005	0.6338	0.7087	0.6241	0.6173	0.59	0.5544	0.6322	0.8741	0.6377	0.6181	0.6307	0.8863	0.6401
Pt1g017800.1	0.2533	0.2633	0.261	0.2739	0.267	0.2566	0.2586	0.2821	0.2681	0.2665	0.2544	0.27	0.2665	0.264	0.2683	0.2751	0.2733	0.2655	0.2755
Pt1g018100.1	0.2495	0.2576	0.2618	0.2774	0.2612	0.266	0.2538	0.2776	0.2653	0.2553	0.2638	0.2623	0.2566	0.2638	0.2655	0.2639	0.2629	0.2646	0.2689
Pt1g018100.2	0.2495	0.2576	0.2618	0.2774	0.2612	0.266	0.2538	0.2776	0.2653	0.2553	0.2638	0.2623	0.2566	0.2638	0.2655	0.2639	0.2629	0.2646	0.2689
Pt3g017520.1	0.2518	0.2455	0.2691	0.2634	0.254	0.2645	0.2678	0.2801	0.2771	0.2672	0.27	0.2532	0.2667	0.2706	0.257	0.264	0.2662	0.2682	0.2624
Pt3g036560.1	0.2468	0.2619	0.2533	0.2637	0.257	0.2599	0.2591	0.2651	0.2657	0.2757	0.2595	0.2576	0.2529	0.2566	0.2596	0.2609	0.2651	0.2659	0.266
Pt3g036560.2	0.2468	0.2619	0.2571	0.2637	0.257	0.2599	0.2609	0.2638	0.2657	0.2757	0.2595	0.2576	0.2529	0.2586	0.2596	0.2609	0.2618	0.2659	0.266
Pt6g006310.1	0.2527	0.2564	0.2602	0.2518	0.2477	0.2584	0.2585	0.2636	0.2612	0.2588	0.2573	0.2491	0.2686	0.2671	0.25	0.2601	0.2724	0.2586	0.2567
Pt9g002230.1	0.2693	0.2692	0.2677	0.2648	0.2651	0.2765	0.2629	0.2663	0.2729	0.2686	0.2814	0.2739	0.278	0.2691	0.2857	0.2801	0.2896	0.2746	0.2798
PtUn035630.1	0.2495	0.2576	0.2618	0.2774	0.2612	0.266	0.2538	0.2776	0.2653	0.2553	0.2638	0.2623	0.2566	0.2638	0.2655	0.2639	0.2629	0.2646	0.2689
PtUn035630.2	0.2495	0.2576	0.2618	0.2774	0.2612	0.266	0.2538	0.2776	0.2653	0.2553	0.2638	0.2623	0.2566	0.2638	0.2655	0.2639	0.2629	0.2646	0.2689
PtUn035630.3	0.2495	0.2576	0.2618	0.2774	0.2612	0.266	0.2538	0.2776	0.2653	0.2553	0.2638	0.2623	0.2566	0.2638	0.2655	0.2639	0.2629	0.2646	0.2689
PtUn035630.4	0.2495	0.2576	0.2618	0.2774	0.2612	0.266	0.2538	0.2776	0.2653	0.2553	0.2638	0.2623	0.2566	0.2638	0.2655	0.2639	0.2629	0.2646	0.2689

## Sheet: Table S2
Table S2. SPS protein sequences of other plants species used in phylogenetic tree construction
Taxon	Sequence name	Accession number	Protein sequences	Protein length
Arabidopsis thaliana	AtSPS1F	NM_122035	MAGNDWVNSYLEAILDVGQGLDDARSSPSLLLRERGRFTPSRYFVEEVITGYDETDLHRSWVKAVATRSPQERNTRLENMCWRIWNLARQKKQHEEKEAQRLAKRRLEREKGRREATADMSEEFSEGEKGDIISDISTHGESTKPRLPRINSAESMELWASQQKGNKLYLVLISLHGLIRGENMELGRDSDTGGQVKYVVELARALGSMPGVYRVDLLTRQVSSPDVDYSYGEPTEMLTPRDSEDFSDEMGESSGAYIVRIPFGPKDKYIPKELLWPHIPEFVDGAMSHIMQMSNVLGEQVGVGKPIWPSAIHGHYADAGDATALLSGALNVPMLLTGHSLGRDKLEQLLRQGRLSKEEINSTYKIMRRIEGEELSLDVSEMVITSTRQEIDEQWRLYD…	1043
	AtSPS2F	NM_121149	MVGNDWVNSYLEAILAAEPGIANSKPPGTGDSKSSLLLRERGHFSPTRYFVEEVITGFDETDLHRSWVQAAATRSPQERNTRLENLCWRIWNLARQKKQVEGKNAKREAKREREREKARREVTAEMSEDFSEGEKADLPGEIPTPSDNNTKGRMSRISSVDVFENWFAQHKEKKLYIVLISLHGLIRGENMELGRDSDTGGQVKYVVELARALGSMPGVYRVDLLTRQVTAPDVDSSYSEPSEMLNPIDTDIEQENGESSGAYIIRIPFGPKDKYVPKELLWPHIPEFVDRALSHIMQISKVLGEQIGGGQQVWPVSIHGHYADAGDSTALLSGALNVPMVFTGHSLGRDKLEQLLKQGRPKEEINSNYKIWRRIEAEELCLDASEIVITSTRQEVDEQ…	1047
	AtSPS3F	NM_100370	MAGNEWINGYLEAILDSQAQGIEETQQKPQASVNLREGDGQYFNPTKYFVEEVVTGVDETDLHRTWLKVVATRNSRERNSRLENMCWRIWHLTRKKKQLEWEDSQRIANRRLEREQGRRDATEDLSEDLSEGEKGDGLGEIVQPETPRRQLQRNLSNLEIWSDDKKENRLYVVLISLHGLVRGENMELGSDSDTGGQVKYVVELARALARMPGVYRVDLFTRQICSSEVDWSYAEPTEMLTTAEDCDGDETGESSGAYIIRIPFGPRDKYLNKEILWPFVQEFVDGALAHILNMSKVLGEQIGKGKPVWPYVIHGHYADAGDSAALLSGALNVPMVLTGHSLGRNKLEQLLKQGRQSKEDINSTYKIKRRIEAEELSLDAAELVITSTRQEIDEQWGLY…	1062
	AtSPS4F	NM_117080	MARNDWINSYLEAILDVGTSKKKRFESNSKIVQKLGDINSKDHQEKVFGDMNGKDHQEKVFSPIKYFVEEVVNSFDESDLYKTWIKVIATRNTRERSNRLENICWRIWHLARKKKQIVWDDGVRLSKRRIEREQGRNDAEEDLLSELSEGEKDKNDGEKEKSEVVTTLEPPRDHMPRIRSEMQIWSEDDKSSRNLYIVLISMHGLVRGENMELGRDSDTGGQVKYVVELARALANTEGVHRVDLLTRQISSPEVDYSYGEPVEMLSCPPEGSDSCGSYIIRIPCGSRDKYIPKESLWPHIPEFVDGALNHIVSIARSLGEQVNGGKPIWPYVIHGHYADAGEVAAHLAGALNVPMVLTGHSLGRNKFEQLLQQGRITREDIDRTYKIMRRIEAEEQSLD…	1050
Brachypodium distachyon	BdSPS1	XM_003564887	MAGNEWINGYLEAILDSGGAAAGGGAGGGDPKSAVAGAGASSASPRGPHMNFSPTHYFVEEVVKGVDESDLHRTWIKVVATRNARERSTRLENMCWRIWHLARKKKQLELEGIQRMSARQKEQEQVRREATEDLAEDLSEGEKGDTVGELASYGTPKKKFQRNFSDLTVWSDDNKEKKLYIVLISVHGLVRGENMELGSDSDTGGQVKYVVELARALSLMPGVYRVDLFTRQVSSPDVDWSYGEPTEMLCSGSTDAEGGESAGAYIVRIPCGPRDKYIKKEALWPYLQEFVDGALAHILNMSRALGEQVGRGKPVLPYVIHGHYADAGDVASLLSGALNVPMVLTGHSLGRNKLEQIMKQGRMSKEEIDSTYKIMRRIEGEELALDAAELVITSTRQEI…	1078
	BdSPS2	XM_003570786	MVGNDNWINSYLDAILDAGKSAIGGDRPSLLLRERGHFSPARYFVEEVITGYDETDLYKTWLRANAMRSPQERNTRLENMTWRIWNLARKKKEFEKEEACRLLKRHPETEKTRTDATADMSEDLFEGEKGEDAGDPSVAYGDSTTGSSPKTSSVDKLYIVLISLHGLVRGENMELGRDSDTGGQVKYVVEFAKALSSSPGVYRVDLLTRQILAPNFDRSYGEPAEMLVSTTFKNSKHEKGENSGGYIIRIPFGPKDKYLAKEHLWPFIQEFVDGALSHIVRMSKTIGEEIGCGHPVWPAVIHGHYASAGIAAALLSGALNLPMAFTGHFLGKDKLEGLLKQGRQSREQINMTYKIMRRIEAEELSLDASEIVIASTRQEIEEQWNLYDGFEVILARKLR…	964
	BdSPS3	XM_024460338	MCGNDNWINSYLDAILDAGKGSGGGGGGGGGGGGGGELRPSLLLRERGHFSPARYFVEEVITGYDETDLYKTWSRANAMRSPQERNTRLENMTWRIWNLARKKKEFTKCCFIKWCNFKVEEANRLLKRRLETEKPRNDATAEMSEDLFEGEKGEDAGDASVAYGDSSTGNTPKISAVDKLYIVLISLHGLVRGENMELGRDSDTSGQVKYVVELAKALSSCPGVYRVDLLTRQILAPNYDRGYGEPSETLVPTSSKNLKHERRENSGAYIIRIPFGPKDKYLAKEHLWPYIQEFVDGALSHIVHMSKIIGEEIGCGHPVWPAVIHGHYASAGVAAALLSGALNVHMVFTGHFLGKDKLEGLLKQGRQTREEINMTYKIMRRIEAEELSLDASEIVIAST…	1003
	BdSPS4	XM_003573633	MVGNDWINSYLEAILDAGGAAGDISAASVAGGGDGPGAGGADGEKRDKSSLMLRERGRFNPARYFVEEVISGFDETDLYKTWVRTSAMRSPQERNTRLENMSWRIWNLARKKKQIEGEEASRSSKKRLEREKARRDAAADLSEDLSEGEKGENIHESSIHDESTRGRMPRIGSTDAIEVWANQHKDKKLYIVLISIHGLIRGENMELGRDSDTGGQVKYVVELARALGETPGVYRVDLLTRQISAPDVDWSYGEPTEMLSPRNSENLGDDMGESSGAYIVRIPFGPRDKYIPKEHLWPHIQEFVDGALVHIMQMSKVLGEQVGSGQPVWPVVIHGHYADAGDSAALLSGALNVPMVFTGHSLGRDKLEQLLKQGRQTRDEVDATYKIMRRIEAEELCLD…	1064
	BdSPS5	XM_003577628	MAAGNEWINGYLEAILDAGSKLRGGGQQRGAVSSLPRLEPAPALGLAAEESGAGAGAAYSPTRYFVEEVVRSFDDQALHKTWTKVVAMRNSQERNNRLENLCWRIWNVARQKKQVEWDYSREVARRKLEQELGSREAAEELSEGEKEKDTTSKPDSGAAHPSSETAAPAADQPRSRLARINSDVRLVSDEEEEQSRNRNLYIVLISIHGLVRGENMELGRDSDTGGQVKYVVELARALAATAGVRRVDLLTRQISCPDVDWTYGEPVEMLARLSSCDGDEDGGGESGAYIVRLPCGPRDQYIPKESLWPHIPEFVDRALTHITDVARSLGEQLHAPSDDPAAPPPAPAWPYVIHGHYADAAEVAASLATVLNVPMVMTGHSLGRNKLEQLLKLGRSPRD…	1080
Cucumis sativus	CusSPS1	NM_001305755	MAGNDWINSYLEAILDVGPGIDEAKSAKQSSSLLLRERGHFSPTRYFVEEVITGFDESDLYRSWVKAAATRSPQEWNTRLENMCWRIWNLARQKKQLEGEEALRMAKRRLERERGRREATADMSEDLSEGEKGDVVNDVSVHGDVSVHGDNAKTRLPRISSVDAMEVWASQQKGKKLYIVLVSIHGLIRGDNMELGRDSDTGGQVKYVVELARALGSMPGVYRVDLLTRQVASPDVDWSYAEPTEMLTPTNSEGLVGEMGESSGAYIIRIPFGPRDKYIPKELFWPHIPEFVDGALSHVIQMSKVLGEQIGVGHPVWPVAIHGHYADAGDSAALLSGALNVPMLFTGHSLGRDKLEQLLKQGRLSRDEINSTYKIMRRIEAEELALDASEIIITSTRQE…	1061
	CusSPS2	NM_001305731	MAGNEWISGYLEAILDTGATAIEEQKPASAAAAANLTDRGHFNPTKYFVEEVVSGVDESDLHRTWLKVVATRNTRERSSRLENMCWRIWHLTRKKKQLEWEELQRSTNRRLERERGRMDVTEDMSEDLSEGEKGDTVSEIVQNETPKESFQRTSSNLEVWSEDKKERKLYIILISLHGLVRGDNMELGRDSDTGGQVKYVVELSRALAQMPGVYRVDLFTRQILSTEVDWSYGEPTEMLTTGIDDGDGDVGESSGAYIIRIPFGPRDKYLRKELLWPHIQEFVDGALAHVLNMSKALGEQIGGGQPVWPYVIHGHYADAGDSAALLSGALNVPMVLTGHSLGRNKLEQLLKQGRQSKEDINSNYKIMRRIEAEELSLDAAELVITSTRQEIDEQWGLYD…	1067
	CusSPS4	NM_001305691	MAGGNEWLHGYLEAILDVGSNNRSKKQGGKHRIARFDQDKQKKGKLFCPTKYFVEEVVYSFDESDLYKTWTKVIATRNTRDRNNRLENMCWRIWHLARKKKRIAWNDEQKLTTRRLEREQGRSDASDDLSGSSEGEKEQGDTNISESIKDSPNTNSDIQVWSDDEKSRNLYIVLISIHGLVRGENMELGRDSDTGGQVKYVVELARALANTKGVHRVDLLTRQISSPEVDYSYGEPVEMLSCPSDGTGSCGAYIIRIPCGPCDKYIPKESLWPYIPEFVDGALNHIANMARALGEQVAGGNPIWPYVIHGHYADAGEVAAHLSGALNVPMVLTGHSLGRNKFEQLLKQGRLSREDINATYNILRRIEAEELGLDAAEMVVTSTRQEIEEQWGLYDGFDL…	1029
Gossypium hirsutum	GhSPS	JQ043231	MAGNDWINSYLEAILDVGPGIDDAKSSLLLRERGNFSPTRYFVEEVITGFDETDLHRSWVRAAATRGPKERNTRLENMCWRIWNLARTKKKLEVEEAQRKANRRLEHERGRREATADMSEDLSEGEKGDLVGDGSARGDRISRRMPRINSVDIMENLANQLKEKKFYIVLILIRGESMELGRDSDTGGQVKYVVELARALGTMPGVYRVDLLTRQVSAPDVDWTYAEPTEMLSPRTTENSMQELGESSGAYIIRIPFGPKDKYIPKEMIWPHIPEFVDCALSHIRQMSKVLGEQIGGGEPVWPVAIHGHYADAGDSAALLSGALNVPMLFTGHSLGRDKLEQLLKQGRQSREEINTTYKIMRRIEAEELSLDASEVVITSTRQEIEEQWRLYDGFDPIL…	1028
Litchi chinensis	LcSPS1	JQ773416	MAGNDWINSYLEAILDVGPGLDDAKSSLLLRERGRFSPTRYFVEEVITGFDETDLHRSWIRAQATRSPQERNTRLENMCWRIWNLARQKKQLEGEAVQRMAKRRQERERARREATADMSEDLSEGEKGDTVSDLSAHGDHTRARLPRINSVDVMETWVSQQKGKKLYIVLIRQELNFSYLVFLHGLIRGENMELGRDSDTGGQVKYVVELARALGSMPGVYRVDLLTRQVSAPDVDWSYGEPTEMLTPRNSEDCMDEMGESSGAYIIRIPFGPKDKYIPKELLWPHIPEFVDGAFNHIIQMSSVLGEQVGGGKPVWPIAIHGHYADAGDAAALLSGALNVPMLFTGHSLGRDKLEQLLKQGRLSRDEINKTYKIMRRIEAEELSLDASEIVITSTRQEI…	1045
	LcSPS2	MG832657	MAGNDWVNSYLEAILDVDPGIDNTKSSLLLRERGHFSPTRYFVEQVITGFDETDLHRSWVRAAATRSPQERNTRLENMCWRIWNLARKKKQLEAEEAHRFTKRRLERERGRREATADMSEDLSEGEKGDMPGDLSAHGGDSTRGRMPRISSVDVMDNWVNQYKGKKLYIVLISLHGLIRGENMELGRDSDTGGQVKYVVELARALGTMPGVYRVDLLTRQVSAPDVDWSYAEPTEMLNLRSTYNSNQELGESSGAYIIRIPFGPKNKYIPKEQLWPHIPEFVDAALSHIIQMSKVLGEQIGGGQLVWPVAIHGHYADAGDSAALLSGALNVPMVLTGHSLGRDKLEQLLKQGRQSREEINSAYKIMRRIEAEELSLDASEIVITSTRQEIEEQWRLYDG…	1051
	LcSPS3	MG832658	MAGNEWINGYLEAILDSGAGAAAIEDQKPTPVNLTTDRGHFNPTKYFVEEVVTGVDETDLYRTWIKVVATRNIRERSSRLENMCWRIWHLTRKKKQLEWEEVQRLANRRWEREQGRRDVTEDMSEDLSEGEKGDALAELVQCETPRKSFQRQHSNLEVWSDDKKEKKLYIVLISLHGLVRGDNMELGRDSDTGGQVKYVVELSRALARMPGVYRVDLFTRQVSSPEVDWSYGEPTEMLTSGAEDADGNEVGESSGAYVIRIPFGPRDKYLRKELLWPYIQEFVDGALAHILNMSKVLGEQIGRGHPVWPYVIHGHYADAGDSAALLSGALNVPMVLTGHSLGRNKLEQLLKQGRQSTEDINSTYKIMRRIEAEELSLDAAELVITSTKQEIEEQWGLYD…	1069
	LcSPS4	MG832659	MAGNEWINGYLEAILDVGSSTRKKFDGKLKLSKFEESKATKEKGKLFSPTKYFVEEVINSVDESDLHRTWVKVIATRNSRERSNRLENMCWRIWHLTRKKRQIAWEDAQRLAKRRLEREQGRNDAAEDLSELSEGEKEKGDTNVSESVKDIPRINSDMQIWSDDHNSGSLYIVLISLHGLVRGENMELGRDSDTGGQVKYVVELARALANTKGVYRVDLLTRQIASPEVDYSYGEPIEMLSCPSDGSDSCGAYIIRIPCGPRHKYIPKESLWPHIPEFVDGALSHIVNMARVLGEQVNGGKPTWPYVIHGHYADAGEVAAHLSGALNVPMVLTGHSLGRNKFEQLLKQGRLSKEDINATYKIMRRIEAEELGLDSAEMVVTSTRQEIEEQWGLYDGFDI…	1023
Malus domestica	MdSPS1	NM_001294100	MAGNDWVNSYLEAILDVGPGLDDAKSSLLLRERGRFSPTRYFVEEVITRYDETDLHRSWVRAAATARSPEERNTRLENMCWRIWNLARKKKQIEGEEAQRMARHRLERERGRREATEDMSEDLSEGEKGDTVGDISAHGGDSTRGGRMKRINSTDAVENWTSQQKEQKFYMVLISLHGLIRGENMELGRDSDTGGQVKYVVELARALGSMPGVYRVDLLTRQVAAPDVDWSYGEPTEMLNPLNTENSKEELGESSGAYIVRIPFGPRDKYVPKELLWPHIPEFVDGALTHILQMSKALGEQIGGGQPVWPVAIHGHYADAGDSAALLSGALNVPMVFTGHSLGRDKLEQLLKQGRQSREEINTTYKIMRRIEAEELTLDASEIVITSTRQEIESQWRLY…	1057
	MdSPS2	XM_008382294	MAGNEWINGYLEAILDSGASAIEEQKPVPENLRDRGHFNPTKYFVEEVVTGVDESDLYRTWIKVVATRNTRERGSRLENMCWRIWHLTRKKKQLEVEEHQRLANRRWEREQGRRDATEDMSEDLSEGEKGDGLGEMQLGDTPRKRFQRNISNLEVWSDDKKEKKLYIVLISLHGLVRGENMELGRDSDTGGQVKYVVELSRALARMPGVYRVDLFTRQVSCPDVDWSYGEPTEMLTAGPEDGDGDLGESSGAYIIRIPFGPRDQYLSKEVLWPYIQEFVDGALAHILNMSKVLGEQIGKGQPVWPYVIHGHYADAGDSAALLSGALNVPMVLTGHSLGRNKLEQLLKQGRQSKEDINSTYKIMRRIEAEELSLDAAELVITSTKQESEEQWGLYDGFDV…	1065
	MdSPS4	XM_008383448	MAGNDWLNGYLEAILDAGNNTRKRNDGRQKIAKFEEQVKAEKLFSPTKYFVEEVVNSFDESELHRTWVKVIATRNTRESSNRLENMCWRIWHLARKKKQIAWDDAQRLVKRRLEREQGRNDAEDDLSELSEGEKEKGDMSSAEPSVKDILRTKSDMPVWSDDVNKSRHLYIVLISVHGLVRGENMELGRDSDTGGQVKYVVELARALANTKGVYRVDLLTRQITSPEVDSSYGEPNEMLICPPDGSGSCGAYIVRLPCGPRDKYIPKESLWPHIPEFVDGALGHIVNMARALGEEVNGGKPTWPYVIHGHYADAGDVAAHLSGALNVPMVLTGHSLGRNKFEQLLKQGRLTKEDINATYKIMRRIEGEELGLDSAEMVVTSTRQEIEEQWGLYDGFDLK…	1024
Nicotiana tabacum	NtSPSB	DQ213015	MAGNEWINGYLEAILSSGASAIEDKTPSSSTTSSHLNLAERANFNPTKYFVEEVVTGVDETDLHRTWIKVVATRNTRERSSRLENMCWRIWHLARKKKQLEWEDVQRSANRRLEREQGRKDVTEDMSEDLSEGEKGDVLGETPTLDSPRKRFQRNFSNLEVWSDSNKEKKLYIILVSLHGLVRGENMELGRDSDTGGQIKYVVELAKALAKMPGVYRVDLFTRQIASTEVDWSYGEPTEMLNTGPEDGDDTDLGESSGAYIIRIPFGPRDKYLRKELLWPYIQEFVDGALAHIINMSKALGEQIGGGQPVWPYVIHGHYADVGDSAALLSCALNVPMVLTGHSLGRNKLEQLIMQAMQSKEDINSTYRIMRRIEGEELSLDAAELVITSTKQEIDEQWG…	1064
	NtSPSC	DQ213014	MAENEWLNGYLEAILDAGTDRNGTQKERKASSIEDRNNLKNTSVRDNNKIEETLRFEKFEIQKEKAEKLFSPTTYFVEEVVNSFDESDLHKTWIKVVATRNSRERNNRLENMCWRIWHLARKKKQIAWDDAQKLVIRRLELEKGRFDALEDLSELSEGEKEKTDVNTSDSHHVISRINSVTQMWPDEDKPRQLYIVLISIHGLVRGENMELGRDSDTGGQVKYVVELARALANMEGVHRVDLLTRQITSPEVDSSYGEPIEMLSCPSHAFGSCGAYIVRIPCGPRDKYIPKESLWPYIPEFVDGALSHIVNMARAIGEQVNAGKAVWPYVIHGHYADAGEVAARLSGTLNVPMVLPGHSLGRNKFEQLLKQGRLTKEDINTTYKIMRRIEGEELGLDAA…	1045
Oryza sativa	OsSPS1	Q0JGK4	MAGNEWINGYLEAILDSGGAAGGGGGGGGGGGGGGGGGGGGGGGGVDPRSPAAGAASPRGPHMNFNPTHYFVEEVVKGVDESDLHRTWIKVVATRNARERSTRLENMCWRIWHLARKKKQLELEGILRISARRKEQEQVRRETSEDLAEDLFEGEKADTVGELAQQDTPMKKKFQRNFSELTVSWSDENKEKKLYIVLISLHGLVRGDNMELGRDSDTGGQVKYVVELARALAMMPGVYRVDLFTRQVSSPEVDWSYGEPTEMLTSGSTDGEGSGESAGAYIVRIPCGPRDKYLRKEALWPYLQEFVDGALAHILNMSKALGEQVSNGKLVLPYVIHGHYADAGDVAALLSGALNVPMVLTGHSLGRNKLEQIMKQGRMSKEEIDSTYKIMRRIEGEEL…	1084
	OsSPS2	B7F7B9.2	MAGNDNWINSYLDAILDAGKAAIGGDRPSLLLRERGHFSPARYFVEEVITGYDETDLYKTWLRANAMRSPQERNTRLENMTWRIWNLARKKKEFEKEEACRLLKRQPEAEKLRTDTNADMSEDLFEGEKGEDAGDPSVAYGDSTTGSSPKTSSIDKLYIVLISLHGLVRGENMELGRDSDTGGQVKYVVELAKALSSSPGVYRVDLLTRQILAPNFDRSYGEPTEMLVSTSFKNSKQEKGENSGAYIIRIPFGPKDKYLAKEHLWPFIQEFVDGALGHIVRMSKTIGEEIGCGHPVWPAVIHGHYASAGIAAALLSGSLNIPMAFTGHFLGKDKLEGLLKQGRHSREQINMTYKIMCRIEAEELSLDASEIVIASTRQEIEEQWNLYDGFEVILARKLR…	963
	OsSPS3	Q67WN8	MYGNDNWINSYLDAILDAGKGAAASASASAVGGGGGAGDRPSLLLRERGHFSPARYFVEEVITGYDETDLYKTWLRANAMRSPQEKNTRLENMTWRIWNLARKKKELEKEEANRLLKRRLETERPRVETTSDMSEDLFEGEKGEDAGDPSVAYGDSTTGNTPRISSVDKLYIVLISLHGLVRGENMELGRDSDTGGQVKYVVELAKALSSCPGVYRVDLFTRQILAPNFDRSYGEPVEPLASTSFKNFKQERGENSGAYIIRIPFGPKDKYLAKEHLWPFIQEFVDGALSHIVKMSRAIGEEISCGHPAWPAVIHGHYASAGVAAALLSGALNVPMVFTGHFLGKDKLEELLKQGRQTREQINMTYKIMCRIEAEELALDASEIVIASTRQEIEEQWNL…	977
	OsSPS4	Q6ZHZ1	MAGNDWINSYLEAILDAGGAAGEISAAAGGGGDGAAATGEKRDKSSLMLRERGRFSPARYFVEEVISGFDETDLYKTWVRTAAMRSPQERNTRLENMSWRIWNLARKKKQIEGEEASRLAKQRLEREKARRYAAADMSEDLSEGEKGENINESSSTHDESTRGRMPRIGSTDAIEAWASQHKDKKLYIVLISIHGLIRGENMELGRDSDTGGQVKYVVELARALGSTPGVYRVDLLTRQISAPDVDWSYGEPTEMLSPRNSENFGHDMGESSGAYIVRIPFGPRDKYIPKEHLWPHIQEFVDGALVHIMQMSKVLGEQVGSGQLVWPVVIHGHYADAGDSAALLSGALNVPMIFTGHSLGRDKLEQLLKQGRQTRDEINTIYKIMRRIEAEELCLDASE…	1066
	OsSPS5	Q53JI9	MVHHYSMSCPDLEAIEQVEWEFSRQLSRRRLEQELGSREAAADLSELSEGEKDGKPDTHPPPAAAAAEAAADDGGGGDHQQQQQQPPPHQLSRFARINSDPRIVSDEEEEVTTDRNLYIVLISIHGLVRGENMELGRDSDTGGQVKYVVELARALAATPGVHRVDLLTRQISCPDVDWTYGEPVEMLTVPAADADDEDGGGGSSGGAYIVRLPCGPRDKYLPKESLWPHIPEFVDRALAHVTNVARALGEQLSPPPPSDGAGAAAQAVWPYVIHGHYADAAEVAALLASALNVPMVMTGHSLGRNKLEQLLKLGRMPRAEIQGTYKIARRIEAEETGLDAADMVVTSTKQEIEEQWGLYDGFDLKVERKLRVRRRRGVSCLGRYMPRMVVIPPGMDFSY…	1014
Saccharum officinarum	SofSPS	AB001337	GGGGDPRSPVAGASPTKAASPRGPHMNFNPSHYFVEEVVKGVDESDLHRTWIKVVATRNARERSTRLENMCWRIWHLARKKKQLELEGIQRISARRKEQEQVPREPTEDLPEDLSEGHKGDTLGDFPPVETPKKKFQRNFSSLTVWSDDNKEKKLYIVLISVHGLVRGENMELGRDSDTGGQVKYVVELARAMSMMPGVYRVDLFTRQVSSPDVDWSYGEPTEMLCSGSNDGEGMGESAGAYIVRIPCGPRDKYLKKEALWPYLQEFVDGALAHILNMSKALGEQVGNGRPVLPYVIHGHYADAGDVAALLSGALNVPMVLTGHSLGRNKLEQLLKQGRMSKEEIDSTYKIMRRIEGEELALDASELVITSTRQEIDEQWGLYDGFDVKLEKVLRARAR…	1047
	SofSPSⅡ	EU269038	MAGNDWINSYLEAILDAGGAAGEISAAAGSGGGGDGTAGEKRDKSSLMLRERGRFNPARYFVEEVISGFDETDLYKTWVRTSAMRSPQERNTRLENMSWRIWNLARKKKQIEGEEASRLSKRRMELEKARQYAAADLSEDLSEGEKGETNNEPSIHDESMRTRMPRIGSTDAIETWANQHKDKKLYIVLISIHGLIRGENMELGRDSDTGGQVKYVVELARALGSTPGVYRVDLLTRQISAPDVDWSYGEPTEMLSPISSENFGHDLGESSGAYIVRIPFGPRDKYIPKEHLWPHIQEFVDGALVHIMQMSKVLGEQIGSGQPVWPVVIHGHYADAGDSAALLSGALNVPMVFTGHSLGRDKLEQILKQGRQTRDEINATYKIMRRIEAEELCLDTSEI…	1060
	SofSPSⅢ	EU278618	MAGNDNWINSYLDAILDAGKAAIGGDRPSLLLRERGHFSPARYFVEEVITGYDETDLYKTWLRANAMRSPQERNTRLENMTWRIWNLARKKKEFEKEEACRLSKRQPETEKTRADATADMSEDLFEGEKGEDAGDPSVAYGDSTTGSSPKTSSIDKLYIVLISLHGLVRGENMELGRDSDTGGQVKYVVELAKALSSSPGVYRVDLLTRQILAPNFDRSYGEPAELLVSTSGKNSKQEKGENSGAYIIRIPFGPKDKYLAKEHLWPFIQEFVDGALSHIVRMSKAIGEETGRGHPVWPSVIHGHYASAGIAAALLSGALNLPMAFTGHFLGKDKLEGLLKQGRQTREQINMTYKIMCRIEAEELSLDASEIVIASTRQEIEEQWNLYDGFEVILARKLR…	964
Solanum lycopersicum	SlSPS	NM_001246991	MAGNDWINSYLEAILDVGPGLDDKKSSLLLRERGRFSPTRYFVEEVITGFDETDLHRSWIRAQATRSPQERNTRLENMCWRIWNLARQKKQLEGEQARWMAKRRQERERGRREAVADMSEDLSEGEKGDIVTDMSSHGESTRGRLPRISSVETMEAWVSQQRGKKLYIVLISLHGLIRGENMELGRDSDTGGQVKYVVELARALGSMPGVYRVDLLTRQVSSPEVDWSYGEPTEMLTPISTDGLMSEMGESSGAYIIRIPFGPREKYIPKEQLWPYIPEFVDGALNHIIQMSKVLGEQIGNGHPVWPVAIHGHYADAGDSAALLSGALNVPMLFTGHSLGRDKLEQLLRQGRLSKDEINSTYKIMRRIEAEELTLDASEIVITSTRQEIDEQWRLYDGF…	1054
	SlSPSA2	NM_001279321	MAGNEWINSYLEAILDVGPPINDPKSSLLLRERGRFSPARYFVEEVITGFDETDLHRSWVRASSIRDSQERNTRLENMCWRIWNLTRKKKQLEGEEAQRVAKRHRERERARREATVDMSDLSDGEKVDIVGDLSTHGDSVRGRMSRVSSVDAMANWANQYTEKKLYIVLISLHGLIRGENMDLGRDSDTGGQVKYVVELARALGMMPGVYRVDLLTRQVSAPDVDWTYGEPTEMINLTDSLDAMPEVGESGGAYIIRIPFGPKDKYIPKELLWPHIPEFVDGALGHIVQMSKVLGEQTGSGQPLWPVAIHGHYADAGESAALLSGALNVPMVLTGHSLGRDKLEQLLKQGRQPKEEINATYKIMRRIEAEELSLDVSEMIITSTRQEIEEQWNLYDGFD…	1045
	SlSPSB	NM_001279221	MAGNEWINGYLEAILSSGASAIEDKKPSSTTTSSHLNLAERANFNPTKYFVEEVVTGVDETDLHRTWIKVVATRNTRERSSRLENMCWRIWHLARKKKQLEWEDLQRSANRRLERELGRKDVTEDMSEDLSEGEKGDVLGETPTLDSPRKRFQRNFSNLEVWSDSNKEKKLYIILVSLHGLVRGENMELGRDSDTGGQIKYVVELAKALAKMPGVYRVDLFTRQIASTEVDWSYGEPTEMLNTGPEDGDDTDLGESSGAYIIRIPFGPRDKYLRKELLWPYIQEFVDGALAHIINMSKALGEQIGGGQPVWPYVIHGHYADAGDSAALLSGALNVPMVLTGHSLGRNKLEQLIKQARQSKEDINSTYRIMRRIEGEELSLDAAELVITSTKQEIDEQWG…	1064
	SlSPS4	XM_004250713	MAENEWLNGYLEAILDVGSERNGSRQKKPISSNNFKHNNMEEILRLEIHKEKLFSPTKYFVEEVVNSFDESDLHRTWIKVVATRNCRERNNRLENMCWRIWHLTRKKKQIAWDDAQKLVKRRVELEKGRFDAAEDLSELSEGEKEKGDINTSESHHVISRINSDTQIWSDEDKPSQLYIVLISMHGLVRGENMELGRDSDTGGQVKYVVELARALANMKGVHRVDLLTRQITSPDVDSSYGEPIEMLSCPSDAFGCCGAYIIRIPCGPRDKYIPKESLWPYIPEFVDGALSHIVNMARAIGEQVNAGKAVWPYVIHGHYADAGEVAARLSGTLNVPMVLTGHSLGRNKFEQLLKQGRLTKGEINTTYKIMRRIEAEELGLDTAEMVITSTRQEIDEQWG…	1029
Triticum aestivum	TaSPS1	AF310160	MAVGNEWINGYLEAILDAGSKLRVQGVSLPPLEPAPALASEESSAAYNPTRYFVEEVVRSFDDQALHKTWTKVVAMRNSQERNNRLENLCWRIWNVARQKKQVERDYSQEVARRKQEQELGSLEAAEDLSELSEGEKETVPKPDGAAAHLSADEQQPQQRTRLARINSEVRLVSDDEDEQSKDRNLYIVLVSIHGLVRGENMELGRDSDTGGQVKYVVELARALAATAGVHRVDLLTRQISCPDVDWTYGEPVEMLERLSSGDDDGDESGGGGAYIVRLPCGPRDQYIPKEELWPHIPEFVDRALSHVTNVARALGEQLQPPPSDAPATALAAPVWPYVIHGHYADAAEVAANLASALNVPMVMTGHSLGRNKLEQLLKLGRMHGPEIQGTYKIARRIE…	1055
	TaSPS2	AF347064	LYKTWVRTSAMRSPQERNTRLENMSWRIWNLARKKKQIEGEEASRSSKKRLEREKARRDAAADLSEDLSDGEKGEHINESSIHAESTRGHMPRIGSTDAIDVWANQHKDKKLYIVLVSIHGLIRGENMELGRDSDTGGQVKYVVELARALGETPGVYRVDLLTRQISAPDVDWSYGEPTEMLSPRNSENLGDDMGESSGAYIVRIPFGPREKYIPKEQLWPHIQEFVDGALVHIMQMSKVLGEQVGNGQPVWPVVIHGHYADAGDSAALLSGALNVPMVFTGHSLGRDKLEQLLKQGRQTRDEVNATYKIMRRIEAEELCLDASEIVITSTRQEIDKQWGLYNGFDVIMERKLRARIKRGVSCYGREMPRMVPIPPGMEFSHIVPHDVDLDSEEANEVG…	998
	TaSPS9	AF534907	MVGNDNWINSYLDAILDAGKSAVGGDRPSLLLRERGHFSPARYFVEEVITGYDETDLYKTWLRANAMRSPQERNTRLENMTWRIWNLARKKKELEKEEACRLLKRHPETEKTRIDATADMSEDLFEGEKGEDAGDPSVAYGDSTTGVSPKTSSVDKLYIVLISLHGLVRGENMELGRDSDTGGQVKYVVEFAKALSSSPGVYRVDLLTRQILAPNFDRSYGEPAEMLVSTTFKNSKQEKGENSGGYIIRIPFGPRDMYLTKERLWPFIQEFVDGALSHIVRMSKTIGEEIGCGHPVWPAVIHGHYASAGIAATLLSGALNLPMAFTGHFLGKDKLEGLLKQGRQSREEINMTYKIMRRIEAEELSLDASEIVIASTRQEIEEQWNLYDGFEVILARKLR…	964
Vitis vinifera	VvSPS1	AY899999	MAGNEWINGYLEAILDAGSSRNGLRVVEDGDEKSNSKNNGSRRRRFVEGKVRIGRLEEKEKEKEEVFNPTKYFVEEVVNSFDESDLHRTWIKVIATRNSRDRSNRLENMCWRIWHLARKKKQIAWDDAQRLTKRRLEREQGRHDAADDLSELSEGEKEKGDPNQIEPVKEQMTRINSDMHIWSDDDKSRHLYIILISIHGLVRGENMELGRDSDTGGQVKYVVELARALANTKGVYRVDLLTRQITSTEVDSSYGEPIEMLSCPSDGGGSCGAYIIRIPCGPRDRYIPKESLWPYIPEFVDGALGHIVNMARALGEQVDAGKPIWPYVIHGHYADAGEVAAHLSGALNVPMVLTGHSLGRNKFEQLLKQGRLSREDINSTYKIMRRIEAEELGLDAAEM…	1043
Zea mays	ZmSPS1	NCVQ01000004	MAGNEWINGYLEAILDSRTSSGGGGGGGGGGGAGSTPTKAASPRGPHMNFNPSHYFVEEVVKGVDESDLHRTWIKVVATRNARERSTRLENMCWRIWHLARKKKQLELEGIQRISARRKEQEQVRREATEDLADDLSEGEKGDTLAELVPVEAAKKKFQRNFSDLTVWSDDNKEKKLYIVLISVHGLVRGENMELGRDSDTGGQVKYVVELARAMSMMPGVYRVDLFTRQVSSPDVDWSYGEPTEMLCSGSNDGEGMGESAGAYIVRIPCGPRDKYLKKEALWPYLQEFVDGALAHILNMSKALGEQVGNGRPVLPYVIHGHYADAGDVAALLSGALNVPMVLTGHSLGRNKLEQILKQGRMSKEEIDSTYKIMRRIEGEELALDASELVITSTRQEID…	1075
	ZmSPS2	CM007649	MAGNEWINGYLEAILDSRTSSGGGGGGGGGDPRSPVAGASPTKGASPRGPHMNFNPSHYFVEEVVKGVDESDLHRTWIKVVATRNARERSTRLENMCWRIWHLARKKKQLELEGIQRISARRKEQEQVRREATEDLADDLSEGEKGDTLAELVPVEAAKKKFQRNFSDLTVWSDDNNEKKLYIVLISVHGLVRGENMELGRDSDTGGQVKYVVELARAMSMMPGVYRVDLFTRQVSSPDVDWSYGEPTEMLCSGSNDGEGMGESAGAYIVRIPCGPRDKYLKKEALWPYLQEFVDGALAHILNMSKALGEQVGNGRPVLPYVIHGHYADAGDVAALLSGALNVPMVLTGHSLGRNKLEQLLKQGRMSKEEIDSTYKIMRRIEGEELALDASELVITSTR…	1079

## Sheet: Table S3
Table S3. The sequences of conserved motifs analyzed by MEME
Motif Name	Sequence Width	Best Possible Matched Protein Sequences in Each Motif
MOTIF 1	120	IWSEIMRFFTNPRKPMILALARPDPKKNITTLVKAFGECRPLRELANLTLIMGNRDDIDEMSSTNASVLLSVLKLIDKYDLYGQVAYPKHHKQSDVPDIYRLAAKTKGVFINPAFIEPFG
MOTIF 2	106	ESSGAYIIRIPFGPKDKYIAKELLWPHIPEFVDGALNHIINMSKVLGEQVGGGQPVWPVAIHGHYADAGDSAALLSGALNVPMVFTGHSLGRBKLEQLLKQGRLSR
MOTIF 3	91	LTLIEAAAHGLPIVATKNGGPVDIHRVLBNGLLVDPHDQQSIADALLKLVSDKQLWERCRQNGLKNIHLFSWPEHCKTYLSRIASCRQRHP
MOTIF 4	103	EDESRSTIHCYAFSVKNPQMTPPVKELRKLLRIQALRCHVIYCQNGTRLNVIPVLASRSQALRYLHVRWGIDLSNMVVIVGESGDTDYEGLLGGVHKTVILKG
MOTIF 5	80	INATYKIMRRIEAEELSLDASEIVITSTRQEIEEQWRLYDGFDPVLERKLRARIKRGVSCHGRFMPRMVVIPPGMEFHHI
MOTIF 6	91	LRERGRFSPTRYFVEEVITGFDETDLHRSWVKAIATRSPQERNTRLENMCWRIWNLARKKKQJEGEEAQRLAKRRLERERGRREATADMSE
Red bold: Glycosyltransferase and S6PP domain

## Sheet: Table S4
Table S4. The Promoter analysis by PlantCARE
Gene	Cis-regulatory elements	Sequence	Start	Length	Response
Cg4g002030.1	TGA-element	AACGAC	581	6	Auxin
Cg4g002030.1	TC-rich repeats	ATTCTCTAAC	1162	10	defense and stress
Cg4g002030.1	LTR	CCGAAA	369	6	low-temperature
Cg4g002030.1	TCA-element	CCATCTTTTT	40	10	SA
Cg4g002030.1	ABRE	ACGTG	84	5	ABA
Cg4g002030.1	ABRE	ACGTG	224	5	ABA
Cg4g002030.1	ABRE	ACGTG	300	5	ABA
Cg4g002030.1	ABRE	ACGTG	1124	5	ABA
Cg4g002030.1	ABRE	ACGTG	1145	5	ABA
Cg4g002030.1	G-box	CACGTC	83	6	Light
Cg4g002030.1	G-box	TACGTG	224	6	Light
Cg4g002030.1	G-box	TACGTG	299	6	Light
Cg4g002030.1	G-box	TACGTG	1144	6	Light
Cg4g002030.1	G-Box	CACGTT	1123	6	Light
Cg4g002030.1	CGTCA-motif	CGTCA	235	5	MeJA
Cg4g002030.1	TGACG-motif	TGACG	235	5	MeJA
Cg4g002030.1	NON-box	AGATCGACG	440	9	meristem specific activation
Cg4g002030.1	Sp1	GGGCGG	1134	6	light
Cg4g002030.1	GA-motif	ATAGATAA	632	8	part of a light
Cg4g002030.1	W box	TTGACC	260	6
Cg4g015600.1	LTR	CCGAAA	1469	6	low-temperature
Cg4g015600.1	TCA-element	CCATCTTTTT	1260	10	SA
Cg4g015600.1	CGTCA-motif	CGTCA	128	5	MeJA
Cg4g015600.1	TGACG-motif	TGACG	128	5	MeJA
Cg4g015600.1	GT1-motif	GGTTAA	719	6	light
Cg4g015600.1	ABRE	aaaAaaC(G/C)GTTA	712	16	flavonoid biosynthetic
Cg4g015600.1	GATA-motif	AAGATAAGATT	92	11	part of a light
Cg4g015600.1	I-box	gGATAAGGTG	177	10	part of a light
Cg4g019590.1	chs-CMA1a	GCCACT	1429	6	meristem expression
Cg4g019590.1	TGACG-motif	TGAGTCA	1095	7	endosperm
Cg4g019590.1	CGTCA-motif	CCTTTTG	1059	7	GA
Cg4g019590.1	ABRE	GGTTAA	545	6	light
Cg4g019590.1	ABRE	GGTTAA	1114	6	light
Cg4g019590.1	TATC-box	TAAGAGAGGAA	1252	11	light
Cg4g019590.1	TGACG-motif	CAACTG	1388	6	Drought
Cg4g019590.1	chs-CMA2a	atGATAAGGTC	1406	11	part of a light
Cg4g019590.1	L-box	gGATAAGGTG	654	10	part of a light
Cg9g015600.1	ABRE	CCGAAA	932	6	low-temperature
Cg9g015600.1	LTR	CCATCTTTTT	381	10	SA
Cg9g015600.1	ABRE	ACGTG	761	5	ABA
Cg9g015600.1	Box 4	ACGTG	849	5	ABA
Cg9g015600.1	GARE-motif	CACGTG	848	6	ABA
Cg9g015600.1	G-Box	CACGTT	760	6	Light
Cg9g015600.1	G-Box	CACGTG	848	6	Light
Cg9g015600.1	MBS	TCCACATGGCA	894	11	Light
Cg9g015600.1	Sp1	TAAACGTG	758	8	Light
Cg9g015600.1	Sp1	ACACGTGT	847	8	Light
Cg9g015600.1	TGACG-motif	CACGTG	848	6	Light
Cg9g015600.1	ARE	TGACG	834	5	MeJA
Cg9g015600.1	ARE	TGACG	1080	5	MeJA
Cg9g015600.1	G-box	CGTCA	834	5	MeJA
Cg9g015600.1	G-box	CGTCA	1080	5	MeJA
Cg9g015600.1	MBS	GATGACATGG	920	10	zein metabolism
Cg9g015600.1	CGTCA-motif	ATAGATAA	647	8	part of a light
Cg9g015600.1	CGTCA-motif	gGATAAGGTG	787	10	part of a light
Cg9g015600.1	GATA-motif	CAAATGAA(A/G)A	1023	14	part of a light
Cg9g015600.1	LAMP-element	TTACTTAA	49	8	part of a light
Ciclev10004221m.1	LTR	AACGAC	1142	6	Auxin
Ciclev10004221m.1	ACE	CCGAAA	931	6	low-temperature
Ciclev10004221m.1	ARE	CCATCTTTTT	379	10	SA
Ciclev10004221m.1	ABRE	CACGTG	847	6	ABA
Ciclev10004221m.1	ABRE	ACGTG	848	5	ABA
Ciclev10004221m.1	G-Box	ACGTG	760	5	ABA
Ciclev10004221m.1	G-box	CACGTT	759	6	Light
Ciclev10004221m.1	GT1-motif	TAAACGTG	757	8	Light
Ciclev10004221m.1	TCA-element	ACACGTGT	846	8	Light
Ciclev10004221m.1	TCA-element	CACGTG	847	6	Light
Ciclev10004221m.1	TCT-motif	CACGTG	847	6	Light
Ciclev10004221m.1	ABRE	CGTCA	833	5	MeJA
Ciclev10004221m.1	Box 4	TGACG	833	5	MeJA
Ciclev10004221m.1	Box 4	TGACG	1079	5	MeJA
Ciclev10004221m.1	TGACG-motif	CGTCA	1079	5	MeJA
Ciclev10004221m.1	AE-box	GATGACATGG	919	10	zein metabolism
Ciclev10004221m.1	Box 4	CAACTG	1119	6	Drought
Ciclev10004221m.1	G-box	TTACTTAA	35	8	part of a light
Ciclev10004221m.1	LTR	gGATAAGGTG	786	10	part of a light
Ciclev10004221m.1	LTR	ATAGATAA	645	8	part of a light
Ciclev10007311m.1	AE-box	TGAGTCA	884	7	endosperm
Ciclev10007311m.1	GA-motif	TGAGTCA	1054	7	endosperm
Ciclev10007311m.1	GTGGC-motif	CCTTTTG	848	7	GA
Ciclev10007311m.1	ABRE	GTGTGTGAA	1442	9	light
Ciclev10007311m.1	GT1-motif	GGTTAA	1073	6	light
Ciclev10007311m.1	Sp1	TAAGAGAGGAA	1228	11	light
Ciclev10007311m.1	Gap-box	CAACTG	1385	6	Drought
Ciclev10007311m.1	LTR	CAACTG	916	6	Drought
Ciclev10007311m.1	3-AF1 binding site	gGATAAGGTG	420	10	part of a light
Ciclev10007311m.1	circadian	TCTCCCT	562	7	part of a light
Ciclev10007311m.1	TGACG-motif	GTATAAGGCC	713	10	part of a light
Ciclev10007311m.1	TGACG-motif	atGATAAGGTC	1403	11	part of a light
Ciclev10007312m.1	ABRE	AACGAC	594	6	Auxin
Ciclev10007312m.1	ABRE	GTTTTCTTAC	542	10	defense and stress
Ciclev10007312m.1	ABRE	ATTCTCTAAC	1161	10	defense and stress
Ciclev10007312m.1	MBS	CCGAAA	384	6	low-temperature
Ciclev10007312m.1	ABRE	CCATCTTTTT	40	10	SA
Ciclev10007312m.1	CGTCA-motif	ACGTG	238	5	ABA
Ciclev10007312m.1	CGTCA-motif	ACGTG	314	5	ABA
Ciclev10007312m.1	G-box	ACGTG	1123	5	ABA
Ciclev10007312m.1	G-box	ACGTG	1144	5	ABA
Ciclev10007312m.1	Box 4	TACGTG	238	6	Light
Ciclev10007312m.1	Box 4	TACGTG	313	6	Light
Ciclev10007312m.1	Box 4	TACGTG	1143	6	Light
Ciclev10007312m.1	MBS	CACGTT	1122	6	Light
Ciclev10007312m.1	G-Box	CGTCA	249	5	MeJA
Ciclev10007312m.1	G-Box	TGACG	249	5	MeJA
Ciclev10007312m.1	G-box	TGAGTCA	198	7	endosperm
Ciclev10007312m.1	ABRE	GGGCGG	1133	6	light
Ciclev10007312m.1	TATC-box	GGTTAA	901	6	light
Ciclev10007312m.1	G-box	CAACTG	794	6	Drought
Ciclev10007312m.1	G-box	CAACTG	930	6	Drought
Ciclev10007312m.1	CGTCA-motif	TCACTTGA	981	8	part of a light
Ciclev10007312m.1	W box	TTGACC	274	6
Ciclev10018655m.1	ABRE	CCGAAA	1469	6	low-temperature
Ciclev10018655m.1	MRE	CCATCTTTTT	1254	10	SA
Ciclev10018655m.1	P-box	GATGA(C/T)(A/G)TG(A/G)	116	22	zein metabolism
Ciclev10018655m.1	G-box	GGTTAA	694	6	light
Ciclev10018655m.1	TGACG-motif	aaaAaaC(G/C)GTTA	1387	16	flavonoid biosynthetic
Cs4g_pb004370.1	ABRE	TGAGTCA	884	7	endosperm
Cs4g_pb004370.1	Box 4	TGAGTCA	1054	7	endosperm
Cs4g_pb004370.1	MBS	CCTTTTG	848	7	GA
Cs4g_pb004370.1	ARE	TAAGAGAGGAA	1228	11	light
Cs4g_pb004370.1	G-Box	GGTTAA	1073	6	light
Cs4g_pb004370.1	LAMP-element	GTGTGTGAA	1442	9	light
Cs4g_pb004370.1	Box 4	CAACTG	916	6	Drought
Cs4g_pb004370.1	Box 4	CAACTG	1385	6	Drought
Cs4g_pb004370.1	ABRE	TCTCCCT	562	7	part of a light
Cs4g_pb004370.1	ABRE	gGATAAGGTG	420	10	part of a light
Cs4g_pb004370.1	ABRE	GTATAAGGCC	713	10	part of a light
Cs4g_pb004370.1	GATA-motif	atGATAAGGTC	1403	11	part of a light
Cs4g_pb004370.2	ABRE	CCTTTTG	848	7	GA
Cs4g_pb004370.2	ABRE	GGTTAA	1073	6	light
Cs4g_pb004370.2	ABRE	GTGTGTGAA	1442	9	light
Cs4g_pb004370.2	ARE	TAAGAGAGGAA	1228	11	light
Cs4g_pb022560.1	W box	TTGACC	275	6
Cs4g_pb022560.2	W box	TTGACC	275	6
Pt1g023140.1	W box	TTGACC	500	6
Pt1g023140.1	W box	TTGACC	891	6

## Sheet: Table S5
Table S5. Specific primers used in real-time RT-PCR
Gene	Primers' sequences of RT-PCR
CsSPS1-F	AGTCTATTGCTGATGCTCTT
CsSPS1-R	AATCGCCTGGTGAATCTG
CsSPS2-F	AGGAGGCGGAAGTATGTT
CsSPS2-R	GTGCTTGACGATGGATAGT
CsSPS3-F	AGGAGGATAGAAGGAGAAGAA
CsSPS3-R	TAAGGAACCGCATAACATCA
CsSPS4-F	AGGAGGATTGAGGCAGAG
CsSPS4-R	ATAGTTGGCTTGTGAGGATT
Actin-F	CCAAGCAGCATGAAGATCAA
Actin-R	ATCTGCTGGAAGGTGCTGAG
CsWRKY20-F	TGCTCCAATACCTTGAATGA
CsWRKY20-R	CTGTAGTCGCCATCTGAAT
CsWRKY47-F	GTCAACTACTCTTGGCAATG
CsWRKY47-R	CGTGTCTTGTCATCGGATA
CsWRKY32-F	AAGAAGAGGAAGAGGAGGAT
CsWRKY32-R	TGGACTTGGAGCAGATGA
CsWRKY2-F	TGCCTCATCTACCTTCTCTA
CsWRKY2-R	TCTACCTCACTCGTTGTCT
CsWRKY65-F	AGGTGACTGAGAAGACTGT
CsWRKY65-R	GAGGTGTAGGTGATGATGAG
CsWRKY28-F	CGACATATCTTGCTCATCATC
CsWRKY28-R	CATCATCATCTCCATCTTCTTG
CsWRKY74-F	TTAGCAGCAGAGCAGAAG
CsWRKY74-R	TGGAGGAATATCAGCAACTT

## Sheet: Table S6
Table S6. Transcription factor, co-expression with CsSPSs
ID	Family type
Cs1g_pb009560	AP2
Cs1g_pb019650	AP2
Cs9g_pb014110	AP2
Cs2g_pb002760	ARF
Cs3g_pb014960	ARF
Cs3g_pb022000	ARF
Cs5g_pb014300	ARF
Cs5g_pb023100	ARF
Cs6g_pb003730	ARF
Cs7g_pb014630	ARF
CsUn_pb032540	ARF
Cs5g_pb000820	ARR-B
Cs1g_pb022050	B3
Cs2g_pb009700	BBR-BPC
Cs3g_pb016280	BES1
Cs3g_pb017880	bHLH
Cs5g_pb003850	bHLH
Cs5g_pb011630	bHLH
Cs6g_pb008200	bHLH
Cs6g_pb009070	bHLH
Cs6g_pb018300	bHLH
Cs7g_pb008370	bHLH
Cs7g_pb014710	bHLH
Cs7g_pb018880	bHLH
Cs8g_pb006240	bHLH
Cs9g_pb005930	bHLH
Cs9g_pb007680	bHLH
Cs9g_pb015880	bHLH
CsUn_pb033350	bHLH
CsUn_pb052640	bHLH
Cs1g_pb003040	bZIP
Cs1g_pb018770	bZIP
Cs1g_pb022540	bZIP
Cs2g_pb028740	bZIP
Cs3g_pb019560	bZIP
Cs7g_pb000790	bZIP
Cs7g_pb013890	bZIP
Cs8g_pb015100	bZIP
Cs3g_pb006730	C2H2
Cs4g_pb002360	C2H2
Cs4g_pb006530	C2H2
Cs4g_pb018000	C2H2
Cs4g_pb020980	C2H2
Cs5g_pb004420	C2H2
Cs5g_pb006790	C2H2
Cs5g_pb009530	C2H2
Cs5g_pb022380	C2H2
Cs6g_pb003980	C2H2
Cs7g_pb019620	C2H2
Cs7g_pb019630	C2H2
Cs8g_pb014420	C2H2
Cs8g_pb021200	C2H2
Cs9g_pb016100	C2H2
Cs9g_pb016490	C2H2
Cs1g_pb008360	C3H
Cs1g_pb016090	C3H
Cs3g_pb003530	C3H
Cs3g_pb020650	C3H
Cs4g_pb018310	C3H
Cs5g_pb010970	C3H
Cs7g_pb013170	C3H
Cs9g_pb016280	C3H
Cs9g_pb018660	C3H
Cs9g_pb019450	C3H
CsUn_pb032320	C3H
Cs3g_pb004720	CAMTA
Cs7g_pb007170	CAMTA
Cs9g_pb000490	CAMTA
Cs1g_pb000370	CO-like
Cs4g_pb018850	CPP
Cs1g_pb023770	DBB
Cs3g_pb015200	DBB
Cs5g_pb027520	DBB
CsUn_pb032410	DBB
Cs6g_pb019930	Dof
Cs8g_pb013280	E2F/DP
Cs7g_pb024280	EIL
Cs1g_pb003800	ERF
Cs2g_pb020540	ERF
Cs2g_pb023160	ERF
Cs3g_pb017520	ERF
Cs5g_pb015140	ERF
Cs8g_pb011090	ERF
Cs9g_pb002120	ERF
Cs9g_pb015490	ERF
Cs9g_pb015520	ERF
Cs2g_pb014810	FAR1
Cs3g_pb012980	FAR1
Cs5g_pb027670	FAR1
Cs6g_pb002280	FAR1
Cs8g_pb000110	FAR1
Cs8g_pb006540	FAR1
Cs4g_pb018450	G2-like
Cs5g_pb032690	G2-like
Cs7g_pb004150	G2-like
Cs8g_pb002050	G2-like
Cs2g_pb008860	GATA
Cs3g_pb023710	GATA
Cs3g_pb023720	GATA
Cs4g_pb025380	GATA
CsUn_pb031210	GATA
Cs6g_pb002550	GeBP
Cs1g_pb002520	GRAS
Cs1g_pb022550	GRAS
Cs5g_pb007350	GRAS
CsUn_pb000520	GRAS
Cs2g_pb005590	HB-other
Cs2g_pb015390	HB-other
Cs4g_pb023110	HB-other
Cs4g_pb003090	HB-PHD
Cs5g_pb007890	HD-ZIP
Cs1g_pb021500	HSF
Cs5g_pb029350	HSF
Cs7g_pb015430	HSF
Cs9g_pb004370	HSF
Cs1g_pb006330	LBD
Cs1g_pb017140	LBD
Cs5g_pb000410	LBD
Cs7g_pb020690	LBD
Cs7g_pb020710	LBD
Cs7g_pb025370	LBD
Cs7g_pb025840	LBD
Cs2g_pb006950	MIKC_MADS
Cs3g_pb015220	MIKC_MADS
Cs5g_pb004030	MIKC_MADS
Cs7g_pb007210	MIKC_MADS
Cs7g_pb008040	MIKC_MADS
Cs7g_pb009980	MIKC_MADS
Cs2g_pb008160	M-type_MADS
Cs4g_pb013320	M-type_MADS
Cs5g_pb005340	M-type_MADS
Cs6g_pb008490	M-type_MADS
Cs1g_pb017860	MYB
Cs2g_pb025820	MYB
Cs3g_pb012620	MYB
Cs4g_pb016000	MYB
Cs5g_pb003190	MYB
Cs6g_pb000450	MYB
Cs7g_pb020940	MYB
Cs9g_pb020150	MYB
Cs1g_pb015080	MYB_related
Cs2g_pb016640	MYB_related
Cs3g_pb027070	MYB_related
Cs6g_pb010760	MYB_related
Cs6g_pb014540	MYB_related
Cs7g_pb015910	MYB_related
Cs7g_pb026840	MYB_related
Cs9g_pb003080	MYB_related
Cs9g_pb016200	MYB_related
CsUn_pb000310	MYB_related
Cs1g_pb007420	NAC
Cs1g_pb007430	NAC
Cs2g_pb005650	NAC
Cs3g_pb010100	NAC
Cs3g_pb016300	NAC
Cs3g_pb018440	NAC
Cs5g_pb005280	NAC
Cs5g_pb011540	NAC
Cs5g_pb030080	NAC
Cs5g_pb033090	NAC
Cs7g_pb007470	NAC
Cs7g_pb015940	NAC
Cs7g_pb015990	NAC
Cs7g_pb016040	NAC
Cs9g_pb016450	NAC
Cs9g_pb019630	NAC
Cs5g_pb003410	NF-YB
Cs6g_pb004600	NF-YB
Cs7g_pb020580	NF-YB
Cs7g_pb015610	NF-YC
Cs8g_pb000480	Nin-like
Cs9g_pb000360	SBP
Cs3g_pb015250	SRS
Cs9g_pb016880	STAT
Cs4g_pb000190	TALE
Cs5g_pb013050	TALE
Cs6g_pb013080	TALE
Cs2g_pb003090	TCP
Cs2g_pb025220	TCP
Cs3g_pb011890	Trihelix
Cs5g_pb009150	Trihelix
Cs7g_pb026040	Trihelix
CsUn_pb003570	Trihelix
Cs2g_pb005810	VOZ
Cs7g_pb003590	Whirly
Cs9g_pb011390	Whirly
Cs4g_pb000680	WRKY
Cs4g_pb006470	WRKY
Cs4g_pb008170	WRKY
Cs4g_pb010220	WRKY
Cs4g_pb011150	WRKY
Cs7g_pb004560	WRKY
Cs7g_pb013090	WRKY
Cs8g_pb012170	WRKY
Cs4g_pb012380	YABBY
Cs4g_pb025820	YABBY

## Sheet: Table S7
Table S7. Specific primers used in Dual-luciferase reporter (dual-LUC) assay
Gene	Primers' sequences of dual-LUC
CsSPS2Pro-F	cggtatcgataagctTTGTACTATCAAAAGAAAATATGCCTCAAGAGG
CsSPS2Pro-R	attcgatatcaagctTTCCAACTCCACAAGCAAACAAACAAACAAAA
CsWRKY2-SK-F	cgggctgcaggaattcATGGTCATGGCTGGAATTGATGA
CsWRKY2-SK-R	cggtatcgataagcttTTACATCTGAGGTCCAAGAGGTAGC
CsWRKY20.-SK-F	cgggctgcaggaattcATGGAGGACACTGAGGTTCGAG
CsWRKY20-SK-R	cggtatcgataagcttTCATGGACCTGTTAGTATTCTTCCAATATTTTGAG
CsWRKY28-SK-F	cgggctgcaggaattcATGTCAAATAATGAGAAAAAGAGCTCTTACCATTTT
CsWRKY28-SK-R	cggtatcgataagcttTCATGGCTGCTGTCTATTGATGAATGAG
CsWRKY32-SK-F	cgggctgcaggaattcATGGCCGAAAGCGAGAGC
CsWRKY32-SK-R	cggtatcgataagcttTCAGCAAGGCTTTATTTCAAACCCG
